# Supplementary material for: Metabolic profiling of liver and faeces in mice infected with echinococcosis
Source: Parasit Vectors. 2021 Jun 14;14:324. doi: 10.1186/s13071-021-04807-1 (PMC8201681; doi:10.1186/s13071-021-04807-1)
Supplement: Supplementary file 1 — Additional file 1: Fig. S1. PCA (A and B), OPLS-DA (C and D) score plots and OPLS-DA permutation plots (E and F) in faeces. A and B. PCA score plots, the abscissa PC1, and the ordinate PC2 represent the scores of the principal components ranking the first and the second, respectively, and different shapes of the scattered points represent the different groups of the samples. C and D. OPLS-DA score plots, the ordinate t[1]O represents the orthogonal principal component score, the abscissa t[1]P represents the predicted principal component score of the first principal component, and different shapes of the scattered points represent the different groups of the samples. E and F. OPLS-DA permutation plots. The abscissa correlation coefficient represents relevance. The Q2 and R2Y values reflect the model predictability and the fraction of explained variance, respectively. [file 13071_2021_4807_MOESM1_ESM.zip]

Archive with 6 entries (6 files):
- Sfig1A POS PCA score plot.tif
- Sfig1B NEG PCA score plot.tif
- Sfig1C POS OPLS-DA score plot.tif
- Sfig1D NEG OPLS-DA score plot.tif
- Sfig1E POS OPLS-DA permutation plot.jpg
- Sfig1F NEG OPLS-DA permutation plot.jpg
