# Supplementary material for: Metabolic profiling of liver and faeces in mice infected with echinococcosis
Source: Parasit Vectors. 2021 Jun 14;14:324. doi: 10.1186/s13071-021-04807-1 (PMC8201681; doi:10.1186/s13071-021-04807-1)
Supplement: Supplementary file 2 — Additional file 2: Fig. S2. Volcano plots in faeces (A and B). A and B. Volcano plots, each dot in the volcano map represents a metabolite, the abscissa shows the fold change value (take the logarithm of cardinal number 2), the ordinate represents the p value of Student's t test (take the negative number of base logarithm of 10), and the size of the scatter represents the VIP value of the OPLS-DA model: the larger the scatter, the greater the VIP value. [file 13071_2021_4807_MOESM2_ESM.zip]

Archive with 2 entries (2 files):
- S2A volcano plot.jpg
- S2B volcano plot.jpg
