# Supplementary material for: Metabolic profiling of liver and faeces in mice infected with echinococcosis
Source: Parasit Vectors. 2021 Jun 14;14:324. doi: 10.1186/s13071-021-04807-1 (PMC8201681; doi:10.1186/s13071-021-04807-1)
Supplement: Supplementary file 3 — Additional file 3: Table S1. Key differential metabolites of echinococcosis of faeces in POS. Table S2. Key differential metabolites of echinococcosis of faeces in NEG [file 13071_2021_4807_MOESM3_ESM.xlsx]

## Sheet: feces POS
Table S1 Key differential metabolites of Echinococcosis of feces in POS
Number	different metabolites	rt	mz	P value	Fold Change	variation trend
1	dTMP	330.254	323.215	0.0498718	11.5771	↑
2	Piperine	311.819	327.17	0.00687731	6.44158	↑
3	Chlorfenson	305.342	304.176	0.0222177	6.35585	↑
4	Pachyrrhizone	172.519	367.32	0.00360901	5.85053	↑
5	6,11-dihydroxy-3-(hydroxymethyl)-7-(3,4,5-trihydroxyphenyl)-28-dioxatricyclo[7.3.1.0]trideca-1,3,5(13),6,9,11-hexaen-2-ylium	273.858	358.295	0.0316373	5.81593	↑
6	DMPP	311.939	319.201	0.0113181	5.07124	↑
7	N-Acetylhistamine	154.706	154.098	0.00370005	5.00376	↑
8	GDP-alpha-D-mannose(2-)	315.095	604.335	0.00767535	4.90664	↑
9	Nifursol	498.005	366.223	0.0429313	4.54168	↑
10	6-{[6,7,11,12,13,22,23-heptahydroxy-3,16-dioxo-21-(3,4,5-trihydroxybenzoyloxy)-2,17,20-trioxatetracyclo[17.3.1.0tricosa-4,6,8,10,12,14-hexaen-8-yl]oxy}-3,4,5-trihydroxyoxane-2-carboxylic acid	61.0104	811.6	0.0215369	4.0756	↑
11	Primisulfuron	186.502	455.315	0.00646043	4.06384	↑
12	TG(18:0/24:0/o-18:0)	325.676	962.684	0.00167625	3.90654	↑
13	D-Pantethine	188.719	555.251	0.0434421	3.85712	↑
14	Bicalutamide	176.116	431.388	0.0481005	3.76625	↑
15	Goyaglycoside c	248.91	663.45	0.0452088	3.75207	↑
16	FMNH2	185.832	459.128	0.0392086	0.0835007	↓
17	S-Japonin	369.982	337.187	0.00504281	0.0842443	↓
18	4,8-dihydroxy-2H-furo[2,3-h]chromen-2-one	569.528	219.17	0.00261502	0.103451	↓
19	5-Pentyloxazole	379.153	140.107	0.00194512	0.117792	↓
20	Ascorbate	379.948	177.131	0.00222751	0.129806	↓
21	Aminosalicylate sodium anhydrous	379.171	176.128	0.00227465	0.129894	↓
22	Cytokinin B	372.23	226.107	0.000707842	0.179694	↓
23	DCI	388.526	249.152	3.23045e-05	0.198419	↓
24	Pyridoxine phosphate	430.536	250.164	0.0376369	0.205517	↓
25	Solavetivone	219.258	219.174	0.00210385	0.216933	↓
26	Ophthalmic acid	379.591	290.134	0.00734068	0.217835	↓
27	Cyhexatin	364.424	386.179	0.0002703	0.222533	↓
28	Morphine	321.057	286.143	2.76203e-05	0.23311	↓
29	Disul	317.359	288.119	0.0195095	0.239593	↓
30	Dehydroascorbide(1-)	341.636	174.112	0.00106143	0.242123	↓
Note:"↑" and "↓" ,mean the compound is up-regulated and down-regulated

## Sheet: feces NEG
Table S2 Key differential metabolites of Echinococcosis of feces in NEG
Number	different metabolites	rt	mz	P value	Fold Change	variation trend
1	3,4,5-trihydroxy-6-{[3-hydroxy-2-(4-hydroxyphenyl)-4-oxo-7-[(3,4,5-trihydroxy-6-methyloxan-2-yl)oxy]-4H-chromen-5-yl]oxy}oxane-2-carboxylic acid	203.496	609.523	0.0349297	8.83134	↑
2	3,4,5-trihydroxy-6-[2-hydroxy-4-(3,5,6,7-tetrahydroxy-4-oxo-4H-chromen-2-yl)phenoxy]oxane-2-carboxylic acid	224.126	495.366	0.031967	5.84	↑
3	3,3',5,5'-Tetrahydroxy-6,7-methyleneoxy-4'-methoxyflavone 3-glucuronide	209.293	537.392	0.00455068	5.80822	↑
4	Lofexidine	380.949	260.133	0.0308783	5.36015	↑
5	dTDP-D-galacturote	59.8898	579.331	0.00556894	4.93366	↑
6	TG(15:0/18:4(6Z,9Z,12Z,15Z)/24:1(15Z))	225.877	924.51	0.0319301	4.34728	↑
7	Alginic acid	344.917	419.244	0.0130907	4.28571	↑
8	2,6-Dichloroindophenol	138	269.103	0.023723	4.19721	↑
9	N-Acetylhistamine	155.825	152.082	0.0193737	3.98496	↑
10	gamma-Glutamylleucine	380.598	259.13	0.0233545	3.34519	↑
11	Mangiferin 6'-gallate	31.39	575.455	0.00283933	2.87911	↑
12	Tolclofos-methyl	430.204	302.136	0.0256894	2.79033	↑
13	NS 1619	282.482	363.239	0.0196381	2.72691	↑
14	Clopyralid	388.773	193.009	0.00934814	2.70424	↑
15	D-Aspartic acid	427.312	132.03	0.0114756	2.70002	↑
16	5'-Methylthioadenosine	394.238	296.081	0.0153572	0.159828	↓
17	Lipoxin B4	97.2913	667.46	0.0430745	0.221493	↓
18	Bromacil	37.5984	351.222	0.0287785	0.340597	↓
19	Tomentin	413.451	262.129	0.00459629	0.386735	↓
20	Cartilagineal	33.2254	347.296	0.0152267	0.43426	↓
21	3-Methylcrotonylglycine	56.3055	254.556	0.00296674	0.451379	↓
22	Selenohomocystine	222.286	156.066	0.00230379	0.461488	↓
23	CMP-N-trimethyl-2-aminoethylphosphote	227.181	363.146	0.0202334	0.479059	↓
24	Dimethylmalonic acid	97.0898	474.33	0.0213097	0.48125	↓
25	Hexadecanedioic acid	409.764	131.034	0.0236087	0.491668	↓
26	Ascorbic acid	97.8663	285.207	0.0333215	0.517486	↓
27	3,3-Dimethylglutaric acid	97.9518	175.024	0.0230324	0.522799	↓
28	Byssochlamic acid	69.4813	159.066	0.00880796	0.523265	↓
29	[12]-Gingerol	239.383	331.119	0.0325782	0.527984	↓
30	Uracil mustard	175.514	377.27	0.0342428	0.534453	↓
Note:"↑" and "↓" ,mean the compound is up-regulated and down-regulated
