# Supplementary material for: Metabolic profiling of liver and faeces in mice infected with echinococcosis
Source: Parasit Vectors. 2021 Jun 14;14:324. doi: 10.1186/s13071-021-04807-1 (PMC8201681; doi:10.1186/s13071-021-04807-1)
Supplement: Supplementary file 4 — Additional file 4: Fig. S3. Heat map in faeces (A and B). A and B. The abscissa indicates different experimental groups, the ordinate means different metabolites compared with the normal control group, and the square coloured blocks at different spaces represent the relative expression of metabolites at corresponding positions. [file 13071_2021_4807_MOESM4_ESM.zip]

Archive with 2 entries (2 files):
- Sfig 3A heatmap.tif
- Sfig 3B heatmap.tif
