# Supplementary material for: Metabolic profiling of liver and faeces in mice infected with echinococcosis
Source: Parasit Vectors. 2021 Jun 14;14:324. doi: 10.1186/s13071-021-04807-1 (PMC8201681; doi:10.1186/s13071-021-04807-1)
Supplement: Supplementary file 5 — Additional file 5: Fig. S4. Heat map of correlation analysis for group in faeces (A and B). A and B. The abscissa and ordinate represent the different metabolites of the group comparison. The square coloured blocks in different positions represent the correlation coefficient between the two metabolites at corresponding positions. Red shows positive correlation, blue shows negative correlation, and the darker the colour, the stronger the correlation. At the same time, the nonsignificant correlation was marked with a cross. [file 13071_2021_4807_MOESM5_ESM.zip]

Archive with 2 entries (2 files):
- Sfig 4A Correlation plot.jpg
- Sfig 4B Correlation plot.jpg
