# Supplementary material for: Metabolic profiling of liver and faeces in mice infected with echinococcosis
Source: Parasit Vectors. 2021 Jun 14;14:324. doi: 10.1186/s13071-021-04807-1 (PMC8201681; doi:10.1186/s13071-021-04807-1)
Supplement: Supplementary file 6 — Additional file 6: Fig. S5. KEGG pathways map in faeces (A and B). A and B. KEGG pathways map. The red and blue dots indicate the metabolic pathways involved by the differentially expressed metabolites. [file 13071_2021_4807_MOESM6_ESM.zip]

Archive with 2 entries (2 files):
- Sfig 5A mmu01100.png
- Sfig 5B mmu01100.png
