# Supplementary material for: Metabolic profiling of liver and faeces in mice infected with echinococcosis
Source: Parasit Vectors. 2021 Jun 14;14:324. doi: 10.1186/s13071-021-04807-1 (PMC8201681; doi:10.1186/s13071-021-04807-1)
Supplement: Supplementary file 7 — Additional file 7: Fig. S6. Pathway analysis for group in faeces (A and B). A and B. Pathway analysis for group. In the bubble plots, different bubbles represent different metabolic pathway. The abscissa and the size of the bubble indicate the influence factor of the pathway in topological analysis. The larger the size, the greater the influence factors. The ordinate and the colour of the bubble show the p value of enrichment analysis (negative natural pair, i.e. - in (P)). The deeper the colour, the smaller the p value, and the more significant the enrichment degree. [file 13071_2021_4807_MOESM7_ESM.zip]

Archive with 2 entries (2 files):
- Sfig 6A Bubble Plot.jpg
- Sfig 6B Bubble Plot.jpg
